# Supplementary material for: Alteration of the microRNA network during the progression of Alzheimer's disease
Source: EMBO Mol Med. 2013 Sep 9;5(10):1613–34. doi: 10.1002/emmm.201201974 (PMC3799583; doi:10.1002/emmm.201201974)
Supplement: Supplementary file 3 [file emmm0005-1613-SD3.txt]

EMBO MolecularMedicine  PeerReview ProcessFile- EMM-2012-01974
 
 
© EMBO 1 
 
 
 
 
AlterationsInTheMicroRNA NetworkDuringThe
Progression OfAlzheimer'sDisease
 
PierreLau,KoenBossers,Rekin’s Janky,Evgenia Salta,Carlo Sala Frigerio,ShaharBarbash,Roy 
Rothman,AnneriekeS.R.Sierksma,AmanthaThathiah,DavidGreenberg,AikateriniS.
Papadopoulou,TilmannAchsel,TorikAyoubi,HermonaSoreq,JoostVerhaagen,DickF.Swaab,
SteinAertsandBartdeStrooper
 
Correspondingauthor:BartDeStrooper, KatholiekeUniversiteitLeuven 
 
 
 
 
Review timeline: Submissiondate: 03 September2012
 EditorialDecision: 22 October2012
 Revisionreceived: 02 July 2013
 EditorialDecision: 24 July 2013
 Accepted: 26 July 2013
 
 
 
 
TransactionReport:
 
(Note:With the exception ofthe correction oftypographicalor spelling errors thatcould be a source ofambiguity,
letters and reports are not edited. The originalformatting oflettersand referee reportsmaynotbe reflected in this 
compilation.)
 
Editors:NataschaBushati,Céline Carret 
 
1stEditorialDecision 22 October2012
 
Thankyouforthe submission of your manuscript "Alterations In The MicroRNA Network During 
TheProgressionOfAlzheimer'sDisease"toEMBO MolecularMedicine.Pleaseacceptmysincere
apologiesfornotreplying earlier.We have heard back from the three refereeswhose commentsare 
below.You willseethatthereviewersconsideryourmanuscriptto beofpotentialinterest.
However,theyalsoraiseanumberofconcernsaboutthestudy,whichwouldhavetobeaddressed
in a revision of the manuscript.
 
Importantly,reviewers #1 and #2 highlightthatadditionaldata are required to strengthen the link 
between miR-132 and theTau pathway.Reviewer#1 also asksforanalysisoftheassociation 
between theApoE genotypeand theobserved changesin miRNA expression in thestudied samples.
In addition,this reviewer would like to see further histochemicalcharacterisation of the sub-groups
ofneuronsexpressing miR-132 in theprefrontalcortex and quantitation ofthemiR-132 in situ data.
 
Reviewer#2requiresfurthervalidationof predicted miR-132 targets.Importantly,thequestion 
whetherendogenouslevelsofpredictedtargetschangeinthehumansamplesshouldbeaddressed.
Wehaveaskedreviewers#1and#2foradditionaladvicewithregardtotheluciferaseassayusedfor
target validation, and it was noted that in Figure 6, panel B, controls as specified in the "additional 
comments" ofreviewer#1 should potentially be included. 
 
Reviewers#2and#3notethatitremainsunclearwhethertheobservedchangesinindividual
miRNAsare specific to Alzheimer'sDisease ordue to more generalinflammatory processes.
Reviewer#3thereforesuggestsextendingthestudytoadditionalneurodegenerativeor
neuroinflammatory diseases.Wehaveconsulted reviewers#1 and #2 fortheiropinion also on this
point.Whiletheserefereesrealizethatan extension oftheentirestudy willbedifficultto carry out,EMBO MolecularMedicine  PeerReview ProcessFile- EMM-2012-01974
 
 
© EMBO 2 
reviewer #1 suggests histochemically analyzing a limited number of brain sections from patients 
withotherdiseasestoclarifythisissue(see "additionalcomments" ofreviewer#1).
 
In our view the suggested revisions would render the manuscriptmore compelling and interesting to 
a broad readership.We therefore hope thatyou willbe prepared to undertake the recommended 
experimentalrevision. 
 
Revisedmanuscriptsshouldbesubmittedwithinthreemonthsofarequestforrevision.Ifyour
revision willhave to exceed this time frame,please contactthe editor.Please also contactthe editor 
assoon aspossible ifsimilarwork ispublished elsewhere.
 
I look forward to seeing a revised form of your manuscriptin due course.
 
***** Reviewer'scomments***** 
 
Referee#1(Remarks):
 
Thismanuscriptpresentsaninnovative,pathology-associated trans-Atlanticandmulti-national
collaborative approach forstudying the deregulation of miRNAs in the brain of Alzheimer's disease 
patients.Specifically,theauthorssearched foroverlapping miRNAsthatarealtered in morethan 
oneoftheaffected regionsin thediseased brain.First,they co-profiled miRNAsin the hippocampus 
ofcontrolsand late-onsetAlzheimer'sdiseasepatientsthatarepresumably sporadicand identified 
38 hippocampalmiRNAsasderegulated.Then,they found 33 disease-modifiedmiRNAsinthepre-
frontalcortex of anothercohort,where additionally they could pinpoint those miRNAs whose levels 
changed in early orlate stage Alzheimer'spatientsgrouped by Braak pathology.Zooming into those 
miRNAswherereal-time PCR validated the findings and which were modified in both sites, they 
focused on miR-132,-129-5p,-136 and -92b and then on miR-132 alone.They found by in situ 
hybridization and immuno-histochemistry thatmiR-132 ispreferentially expressed in Alzheimer's
neuronspresenting Tau hyper-phosphorylation;performed somePsicheck viralworktovalidate
suppression by miR-132 ofsomealready known and someadditionalpredicted miR-132 targetsthat
are relevantto the Tau pathway and constructed a computerized network ofthese targets,based on 
whichtheyspeculatethatdown-regulation of miR-132 may contributeto diseaseprogression by 
intercepting those mRNA targets of miR-132 thatareinvolved in theTau pathway.
 
Strengths:A significantamountofworkhasbeeninvestedinthisstudy,bytwogroupsofexpertsin
two different fields of expertise.The authorsdo notshy from admitting some ofthe majorproblems
in studying miRNAs in post-mortem tissues,exploredrelativelylargegroupsoftissuesamplesand
madeanefforttostarttheirsurveyinanon-biased manner,also by studying two differentbrain 
regions,and proceed with itallthe way to a mechanistic explanation.They applied in-depth 
statistics and combined powerfulbioinformatics with some experimentalvalidations;and focused on 
onemiRNA whoseneuronalfunctionshavebeen thoroughly demonstrated by others,which 
increases the prospects of a significant role for this miRNA in neurodegenerative disease. 
Additionally,thepalliativeefficacy-even ifmarginal-ofanticholinesteraseswasdemonstrated in 
millionsofAlzheimerpatients,suggesting thatatleastone targetofmiR-132,Acetylcholinesterase
indeed exists in excess amounts in the diseased brain and thus providing a powerful validation to the 
messageconveyedinthismanuscript.
 
Weaknesses:Asisoftenthecase,thesamepointsthatstrengthen thisstudy also involveobvious
weaknesses.Theprojectreadsastwoseparatestudiesthatwerestitchedtogetherforincreasingthe
impact; the neuropathology and molecular biology tests are not welded well, the choice of Tau as 
the relevantpathway calls for more tests to be established and some conclusions are notyetproven 
in an in-depth manner.Partofthesedifficultiesmay beaddressed by performing additionalwork,as
is detailed below.
 
1.Introduction:Thegoalofthisstudy wasphrasedas"establishingacompleteoverview of
miRNAsinAlzheimer'sdisease".Thisover-ambitiousstatementispresumably based on the 
assumption thatthose miRNAswhose expression ischanged in the hippocampusand the pre-frontal
cortex would be likewise changed is all of the disease-affected neurons;butsuch a bold assumption 
requires experimentalproof thatwas noteven attempted here.This section should be rephrased to 
read more cautiously.EMBO MolecularMedicine  PeerReview ProcessFile- EMM-2012-01974
 
 
© EMBO 3 
2.Technology:Given thatthework wasperformed in morethan onesiteand involved aspecial
technology, the authors should demonstrate that the methods they used worked at the same efficacy 
and with the same accuracy in both sitesand thattheirvalidation methodsare reliable.Forexample,
Figure3B shows a ratherweak correlation between the findings reached by the nCounterapproach 
and the qPCR validation tests,with 6 outof12 miRsshowing totally differentfold change levelsin 
these two tests. More validation tests are called for to convince the reader.
3.Thetested cohorts:WasApoE profiling doneforallofthestudied samples?Ifso,wastherean 
association between the ApoE genotype and the severity ofchange in the miRNAsdiscussed here?
If not- this genotyping and association analysis can, andshould be done.
4.Brain areaand corticallayerspecificity:Theauthorsarguethatthevastmajority oftheobserved 
changeswere specific to the investigated brain area.Thiscallsfortesting which sub-groupsof
neuronswereaffected,which could significantly increase the importance of their study. Likewise, 
the differences between cortical layers in the intensity of labeling for miR-132 mightreflect
neuronalsubtypespecificity thatisamenableforimmuno-histochemicalvalidation.Thisbeing said,
layerV labeling isnoted as"weaker" withoutstatistics;such phrasesshould eitherinclude the 
significance ofthe difference orbe deleted.
5.Discussion:Theauthorsarguethattheircohortisthelargestoneto haveeverbeen tested,butto 
makesuchastatementthey need to convince the readerthatthe two tested cohorts in theirstudy 
mayindeedbemergedintoone,especiallygiventhattheyexploredmiRNAprofilesincompletely
differentbrain regions.
6.Thedilemmaofcauseand effect:ThelossofmiR-132 in theAlzheimerbrain ispresented isa
causalelementin the disease process;however,itmightalso be the RESULT ofthisprocess,
especially given the known lossofcorticalneurons.The authorsshould discussthe possibility that
miR-132 paucity simply reflects the absence of those neurons expressing it in the healthy brain.
7.Figure5:Thisfigurepresentsimmuno-staining ofTAU and in Situ labeling ofmiR-132,and the
authorsargue forcausalconnection between the two thatisnotyetproven; the corresponding text 
should be rephrased to make this pointclear.
8.Figure6 B:Thisfigureshowsaluciferaseassay ofknown targetsofmiR-132 such asSirT1,
EP300andAChE,aswellassomenew targetssuchasTJAP1,PSMA2etc.Indeed,MAPT (tau)
waspreviously suggested to be associated to miR-132,butwasneverexperimentally validated asa
miR-132 target.To convincingly proveafunctionalMAPT/miR-132 association theauthorsshould 
infect cells with a miR-132 coding virusand demonstratethatthis leads to down-regulation of 
MAPTandtheTaupathway.
9.Neuropathology:Demonstrating thatmiR-132 isexpressed in neuronsshowing TAU pathology 
could be strengthened significantly by showing an inverse association between itslevelsand the 
extentofTAU pathologyinthecorrespondingneurons. 
 
Additionalcomments:
 
1.Itisalwaysbetter,ofcourseto compareatleasttwo diseases,butthiswould bevery difficultto 
do in thecurrentstudy.However,thepaperincludessomeimmuno-histochemistry with in situ 
hybridization tests,and thosearepotentially amenableforexperimentation in alimited numberof
brain sectionsfrom patientswith otherdisease(s).Thatcould providefurtherassurancethatthe
findings are correctwhile notsending them to repeata study which already took ratherlong.Ifthey 
do nothavesuch sections,they could approach anothercolleaguewho doesand solvethisproblem 
relatively rapidly.
 
2.Ihavelittletrustin theseassayson thefirstplace,becausethey only testbinding to an artificial
3'-UTRratherthantestingifthetargettranscriptisindeedsuppressedviathisinteraction.But
wheneverdone,thesetestsMUSTincludesomecontrols,bothwithmutatedmiRNA bindingsites
and by transfection with irrelevantmiRNAs. 
 
 
Referee#2(CommentsonNovelty/ModelSystem): 
 
1.To usearray technology isan OK choicebutalternativeand probably bettertechnologiesare
available.
2.Thestudy isunprecedented so farin termsofsamplesanalyzed. 
3.Very relevantforbiomarkerresearch in LOAD.
4.Human tissueand cellcultureto study LOAD.Very Adequate!EMBO MolecularMedicine  PeerReview ProcessFile- EMM-2012-01974
 
 
© EMBO 4 
 
Referee#2(Remarks):
 
In this study Lau etal.,use array technology to measure miRNA levels in the totalhippocampus and 
prefrontalcortex ofpatientssuffering from lateonsetAlzheimer's disease (LOAD).Patients are 
stratified according to Braak & Braak stages (B&B).The authors detecta numberofmiRNAs that
correlate with repeatto the expression levelswith LOAD.Forone miRNA thatwasdownregulated 
in LOAD (miR132) the authorsprovide preliminary evidence thatmiR132 islinked to Tau 
pathology.
 
Thisisaveryinterestingstudy.AlthoughthestudyremainsdiscriptivetheanalysisofmiRNAsin
LOAD isaverypromisingemergingareaofresearchandreliabledataisrareso far.
 
A few questionsremainandshouldbeaddressedpriortopublication.
 
 
1.Theauthorsshould statewhich nCounterarray they used.IguessitistheVersion 1.Then should 
clearly acknowledge the limitationsofthisapproach.They only measure about halfoftheknown 
miRNAsandthearraytechnologydoesnotallowmeasurementabsolutelevels.
 
2.Anotherissueisthatespecially in early LOAD pathology specifichippocampalsubregionsare
distinctly affected.Thusmeasuring miRNA in thetotalhippocampalformation and in cortical
regions willmostlikely miss a number of changes and the authors should address this issue which 
mayexplainwhymiRNAsthathasbeenpreviouslyassociatedwithLOADpathogenesisdonot
show up in theirassay.Are the authors notsurprised thatthey did notfind key miRsthathavebeen 
linked to LOAD previously such as miR29, as shown by the author's themselves but also other 
miRNAs?
 
3.Theauthorsshould also acknowledgethatthedataiscompromised by thelack ofcelltype
specificity.Especially in theadvanced B&B stagesthisisan issuesincethenumberofneuronsis
severely decreased while inflammatory processes increase and thus mostofthe signallikely stems 
from glia cells.Changes may therefore notonly be LOAD related but could simply reflect a more 
neuronalvs.moreglia-like profile.
 
4.Thestatistically analysisshould bedescribed in greaterdetailbetter.Thebinominaltesting is
suitable butprobably notthe bestmethod to detectchanges across the differentstages ofAD.
 
5.FIG 5:Theauthorsshould quantify miR132 levelsin pTau positivevs.pTau negativecellsofthe
same individualto strengthen theirinterpretation.
 
6.Fig.6:Wheredoesthearray dataforthegene-expression used in Fig 6A come from? 
 
7.Theauthorsshould analyzeviaqPCR ifmRNA and viaIHC orwestern blotifprotein levels
change aspredicted forthe targetscan derived candidates.Atleastsome ofthe key playerssuch as
SIRT1,EP3000,RB1,MAPK1,MAPK3GSK3bshouldbeanalyzed.
 
Additionalcomments:
 
Withrespecttothepoint1raisedbyreviewer3myopinionwouldbethatitiscertainlybeyondthe
scope ofthe study to investigate anotherneurodegenerative disease in the depth as ithas been done 
by theauthors.Thisrelatesmostofallto theamountofsamplesanalyzed.
 
However,IfIam correctreferee3raiseshereassimilarpointthatIhavebroughtup.Especiallyat
later stages of AD there are inflammatory processes that may account for the observed changes since 
the ratio of neuronalvs.glia cells severely changes. 
 
Asforthe2ndcommentonthecontrolsoftheluciferaseassay.Thiswouldofcoursebeanice
controlthatiscommonly done in the field ofmiRNA research.Nevertheless,in the contextofthis
study Iwould notfeelthis is really necessary if the authors could demonstrate thatmRNA and/or
protein levelsof- atleastsome of-the predicted targets change accordingly in the human samples.EMBO MolecularMedicine  PeerReview ProcessFile- EMM-2012-01974
 
 
© EMBO 5 
 
 
Referee#3(CommentsonNovelty/ModelSystem): 
 
Thisisceratinlyaninteresting study in an evolving field.However,authorsonly compared control
vs.AD brains.Thus,itremainsunclearwhethertheobserved changesin individualmiRNAsare
diseasespecificorratherresultfrom othermoregeneralpathogenicprocessesobserved in other
brain diseasesaswell,e.g.inflammation,oxidativestress,neurodegeneration. 
 
Referee#3(Remarks):
 
ThisisaninterestingandwellperformedstudydescribingdifferencesofmiRNAsbetweencontrol
and AD post-mortem brains.
Authorsusedwellcharacterized brain samplesfrom two brain banksand compared miRNA levels
oflateonsetAD brainsto ageand sex matched controls.miRNAswereprofiled with nCounter
assay.Bioinformaticalprocessing ofthe data revealed significantdifferencesin several miRNA in 
hippocampaland prefrontalcorticalareas.In thehippocampussamples,levelsofmiR-128,-138,-
124,-129 werelower,whilethatofothers,including let-7f,-7i,miR-23a,-142-3 and otherswere
increased in AD.
In prefrontalcorticalareas mainlyothermiRNAswerealtered,with only littleoverlap ascompared 
to the hippocampal region.
ThealterationofmiRNA levelswasthenvalidatedbyRT-PCR.Interestinglysomealterationsof
miRNAlevelscorrelatedwithBraakstagesoftaupathology.
Authorsthen followed up in moredetailmiR132 expression by in situ hybridization asitshowed a
strong negative correlation to Braak stageing.Finally,potentialtargets ofmiRNA-132 werefound to 
beconnected by network analysis,somealso known to beimplicated in AD, including tau, gsk3beta 
and sirt1,and expression validated in hek293 cells. 
 
Overall,thisisaveryinterestingandwellcontrolledstudy.Thestrengthofthestudyclearlyliesin
the relatively high number of brain samples and also inclusion offunctionalanalysis.However,I
haveamajorconcern aboutthespecificity ofthedetected changesforlate-onsetAD.Asbrainsof
otherdiseaseconditionshavenotbeen included in thestudy,itremainsunclearwhetherthechanges
in the miRNA levels were disease specific orrathercaused by more generalprocessesin brains
undergoing degeneration orchronicinflammation.Indeed,miR-132 forexampleappearsto regulate
inflammatory processes.
I would like to encourage the authors to extend the study to atleast one additional 
neurodegenerative/neuroinflammatory diseaseto assessthespecificity ofmiRNA alterationsforlate
onsetAD.
 
 
 
 Additionalcorrespondence(author) 26 January 2013
 
Thankyouforyourcontinuinginterestinourmanuscript.Wehaveworked very hard to answer the 
criticismsofthe referees,butwe feelthatwith regard to validation ofcandidate targetsofthe 
miRNAinbrainthatmoreworkneedstobedone.Wehavenowobtainedbrainmaterialfrom the
132 knock outmouseand areperforming COFRADIC experiments to replace the synthetic reporter 
assayswe used in the previouspublication.We feelthatthe data from these experimentswillbe 
unequivocalwith regard to biologicalrelevance.Howevertheseareexpensiveand big studiesand 
weare only halfway aswe need a confirmation round.Therefore Iwould like to ask you whether
you can giveus4 additionalmonthsto finalizetheseexperiments. 
 
Thankyouforyourconstructiveinputandpatience. 
 
(Editor agreed,28.01.2013)
 
 EMBO MolecularMedicine  PeerReview ProcessFile- EMM-2012-01974
 
 
© EMBO 6 
1stRevision - authors'response 02 July 2013
 
I am very pleased to submitthe revised version of our manuscriptEMM-2012-01974 “Alterationof
The MicroRNA Network During The Progression Of Alzheimer's Disease” by Lau et al., for
publication in EmboMolecularMedicine. Wefeltveryencouragedbythepositivefeedbacksfrom
both theeditorialboard and therefereesto deepen ourstudy.Wehaveadded considerablework to 
the manuscript and feel that we have now addressed all major comments of the referees. With regard 
to the specific points that were raised in the previous editorial letter, I included our answer in the 
nextparagraph.Fortheothercriticisms,Iadded apointby pointresponseto therefereesattheend 
oftheletter.
The article is original research not previously published nor submitted elsewhere under
consideration. Iam consultant for Janssen Pharmaceutica,Belgium but thiswork has solely been 
funded by public funding as described in the acknowledgement section. All authors declare no 
competing financial interests in relation to the work described here. 
Weadded,partiallyencouragedbythecommentsofthereferees,alsoseveralreallyinterestingdata
to the new manuscript which complement the requests of the referees, and strongly enrich the
manuscript.
 
-PanelC infigure2showstheprofilesofseveralcellspecificmiRNAswhichareratherstableover
the disease, in contrast to the dramatic change in miR-132 expression.To ourknowledge,thisisthe
first demonstration that miRNA alterations recorded in a neurodegenerative disease are not a 
consequence ofchangesin cellularcontentbutratherprecede them. 
-Panel D in figure 3 adds controls of multiple sclerosis brains to determine whether
neuroinflammation wasthetriggerofmiR-132 deregulation.
-Figure4isanexcitingextensionofthestudyusingdeep-sequencing.This allowed us to expand our 
analysis of all the>2000 differenthuman miRNAsknown to date.Compared to the initial large-
scale profiling done with the nCounter,there is little gain with only ~20 additionalmiRNAs found 
altered by deep-sequencing and not tested on the nCounter. Moreover, we added in panel 4D 
significant information on the post-translational editing of miRNAs in Alzheimer’s brain, showing 
that, on the contrary of the current view that such events may be of importance, little difference is 
indeed found in the disease (we also further detailed in the result section specific modifications of 
miR-132).
-Fig 5 shows the analyses of clinical covariates in respect to miR-132 expression (as discussed 
below)
-Fig7showsquantitativeanalysesofmiR-132 expression in Alzheimer’sbrain (panelH and I) 
-Figure 8 demonstrates endogenous changes in FOXO1a transcription factor expression. The 
experimentwasperformed in 27 human brain samples. 
 
In your previous letter, you pointed out that reviewers #1 and #2 requested additional data to 
strengthen the link between miR-132 and theTau pathway.
 
Wehaveinresponseaddedconsiderabledataincludingbioinformaticsanalysisandwestern-blots
ofpatientsamplesto demonstratethelink.TheTau pathwaycontainsproteinssuch asMAPT (Tau)
and FOXO1a.Becauseouranalysisoftranscriptsderegulated in LOAD revealed the enrichmentof
FOX binding sites in their promoter region, we focused on the FOX transcription factors. We
detected FOXO1a in thehuman hippocampusand showed increased FOXO1a in thehippocampus
ofLOAD patients.To show thatmiR-132 targets FOXO1a, luciferase assays were performed using 
the 3’UTR of human FOXO1a and compared to the same region with the miR-132 binding sites
removed.We have also provided additionalluciferase assays with deletion ofthe binding sites for 
miR-132 demonstrating thatTau,Sirt1,and P300 found in theTau pathwayare indeed bona fide
targets of miR-132.Theadditionaldata areshown in Figure8.
 
You requestedalsomore informationwith regard to theassociationbetween theAPOEgenotype
and the observed miRNA changes.
 
In our paper, we found by using three quantitative methods that miR-132 is down-regulated in 
Alzheimer’sdisease.WeacknowledgedthatdeterminingarelationshipbetweenmiR-132 expression 
and the clinical covariates was important. We therefore used ANCOVA to assess the relation 
between miR-132 down-regulation and the clinicalcovariates for the 49 prefrontalcortex samples.EMBO MolecularMedicine  PeerReview ProcessFile- EMM-2012-01974
 
 
© EMBO 7 
ThedataareshowninFigures5A,5B and5C.WedidnotfindsignificantdifferenceswhenmiR-132 
expression wascorrected fortheAPOE genotype,ageorsex.
 
Histochemicalcharacterizationof thesub-groupsofneuronsexpressing miR-132 in theprefrontal
cortex wasrequested.
 
WeagreedwiththeimportanceoflocalizingmiR-132 in neuronsand analyzed itsexpression in 8 
subjects using in situ hybridization. We observed that ~94% of the counted prefrontal cortex 
neurons (from 98 to 219 neurons per subject) were positive for miR-132, suggesting a broad 
expression.The data are shown in Supplementary Table 5. 
 
Reviewer #2 required further validation of predicted miR-132 targets. Importantly, the question 
whetherendogenouslevelsofpredictedtargetschangeinthehumansamplesshouldbeaddressed.
Wehaveaskedreviewers#1and#2foradditionaladvicewithregardtothe luciferase assay used for 
target validation, and it was noted that in Figure 6, panel B, controls as specified in the "additional 
comments" ofreviewer#1 should potentially be included. 
 
BecauseoftheimportanceofFOXO1inregulatingexpressionofgenesderegulated in LOAD,we
performed western-bloton hippocampussamplesofLOAD patientsand found increased expression 
oftheendogenousprotein. 
Fortheluciferaseassays,wedeletedthepredictedmiRNA bindingsitesfrom the3’UTRstestedin
Figure8 and also transfected irrelevantmiRNA ascontrol(setatvalue=100). 
 
Reviewers #2 and #3 note that it remains unclear whether the observed changes in individual
miRNAs are specific to Alzheimer's Disease or due to more general inflammatory processes.
Reviewer #3 therefore suggests extending the study to additional neurodegenerative or
neuroinflammatory diseases.Wehaveconsulted reviewers#1 and #2 fortheiropinion also on this
point.Whiletheserefereesrealizethatan extension oftheentirestudy willbedifficulttocarryout,
reviewer #1 suggests histochemically analyzing a limited number of brain sections from patients 
withotherdiseasestoclarifythisissue(see"additionalcomments"ofreviewer#1).
 
We agreed with the importance of determining whether the down-regulation of miR-132 results
directly from an inflammatory process. We have in addition tried to analyze to what extent the
changesobserved were a consequence ofgeneralcellularalterationsorspecific foran underlying 
diseaseprocess.
Wefirstextendedthestudytoanunrelatedneuroinflammatorydisorder i.emultiplesclerosisand
profiled miR-132 in theactivelesionsof8 multiplesclerosispatientsand did notfind anystatistical
difference when compared to 8 subjects having a normal white matter. We also did not find 
difference in miR-132 expression when comparing the chronic lesions of these patients to the
controls.
ThedataareincorporatedinFigure3D anddiscussionaboutdiseasespecificitywasincludedinthe
discussion section. We state that miR-132 was not found changed in multiple sclerosis but in 
schizophrenia, progressive supranuclear palsy, Huntington’s disease and frontotemporal lobar 
degeneration with TDP-43 inclusions(FTLD-TDP).Webelievethatthisalteration ofmiR-132 isa 
very importantclue towardsa processunifying differentneurodegenerative disorders. 
Wealsoaddedinadditionnewdatainfig2Cwhicharecrucialinthisregard.Mostcellspecific
miRNAsdonotshowmajoralterationsoverthedifferentBraakstagesofAD,butmiR-132 shows
first a small increase and then a really dramatic and specific decrease, which cannot be explained 
bysimplecelllossasthisexperimentdemonstrates. 
 
Whileourworkwasunderrevision, twopaperscameout thatmight compete with our work to a 
certain extent.The firstpaper (Hebert et al,PMID:23403535)was a study with 8 patientsand 8 
controls,and found by qpCR alteration ofmiR-132 in theAlzheimer’spatients.Ourwork contains
123 human samples,localizesmiR-132 expression in neurons,showsusing time-series analysis that
this deregulation is not due to simple loss of neurons but rather actively contributes to disease 
progression. The second paper by Wong et al. (PMID: 23585551) was a much more detailed 
analysis of the potential involvement of miR-132 in Alzheimer’s Disease. They provide
considerable evidence thatthismiRNA regulatesa memberofthe Foxo family,i.e FOXO3 and link 
the dysregulation of this transcription factor to an apoptotic pathway centered around BIM1.This
work is very exciting and interesting and reinforces part of the conclusions of our manuscript.EMBO MolecularMedicine  PeerReview ProcessFile- EMM-2012-01974
 
 
© EMBO 8 
However there isconsiderabledifference in thedepthofanalysisof theclinicalmaterialbetween
oursand thisothermanuscript.Again,we have 123 against29 samplesused in thatotherreport.We 
found by western-blotup-regulation of FOXO1 in the hippocampus whereas FOXO3 was found to 
beup in theprefrontalcortex.Additionally,weextend thisstudy by showing thatpromotersofhalf
ofthegenescoding fortranscriptspredicted asmiR-132 targetscontain FOX motifs.Thisexciting 
observation willfacilitatediscovery and validation oftargetsofrelevanceto thedisease.In addition,
we have focused on establishing to what extent miRNA alterations in different brain areas are 
correlated with Alzheimer’s disease. A particular strength is the Braak series of patients that we 
studied and which allowed us to show the stage-specific alteration ofmiRNAs.We provided also 
deep-sequencing data tobeascomprehensiveaspossibleconcerning allthe~2000 known miRNAs.
However,currentcostsassociatedwithdeep-sequencing experiments preclude the routine analysis 
ofhundredsofsamplesforthetimebeing,thusmaking ourstudy avaluableresource.Thein situ 
hybridization dataprovided by usin figures6 and 7 arealso very uniqueand willstimulatethefield 
to explore cell specific changes of miRNAs in the brain. 
Wethereforeseethosetwopublicationsascomplementarytoandnotascompetitivewith our study. 
Webelievemoreoverthatourstudy,byitsbroadapproachandthedepthofanalysis,willserveasa
landmark paper in the study of miRNA alterations in the brain of AD patients and will stimulate a 
cascade of follow-up work, including single-cell analysis of miRNA changes in neurons or
microglia of patients (for instance, our data correlating miR-132 alteration with abnormally 
expression of AT8 phosphorylated Tau in neurons is certainly a good motivation to go into that
direction).
In conclusion,weprovidenow alargebattery ofadditionalworksproviding arathercomprehensive
picture ofmiRNA changes in Alzheimer’s brain and putsmiR-132 askey miRNA in the disease
process.Webelievethatourwork willserveasareferenceforthefield, and willstimulate the field 
to provide more systematic attention to this intriguing class of molecules. This will lead to in depth 
insight in the pathogenic processes that underlay the disorder. 
Onbehalfofallco-authors,Iwantto thank you foryourinterest in our work and the constructive 
reviewing which has allowed us to considerably improve our work.
 
 
Point-by-pointresponsetothereviewers
Reviewer1comments:
 
This manuscript presents an innovative, pathology-associated trans-Atlantic and multi-national
collaborative approach forstudying the deregulation ofmiRNAsin the brain ofAlzheimer'sdisease 
patients.Specifically, the authors searched foroverlapping miRNAs that are altered in more than 
oneoftheaffected regionsin thediseased brain.First,they co-profiled miRNAsin thehippocampus
ofcontrolsand late-onsetAlzheimer'sdiseasepatients thatarepresumably sporadicand identified 
38 hippocampalmiRNAsasderegulated.Then,they found 33 disease-modifiedmiRNAsinthepre-
frontalcortex ofanothercohort,where additionally they could pinpointthose miRNAswhose levels
changed in early orlate stage Alzheimer'spatientsgrouped by Braak pathology.Zooming into those 
miRNAswherereal-time PCR validated the findings and which were modified in both sites, they 
focused on miR-132, -129-5p, -136 and -92b and then on miR-132 alone. They found by in situ 
hybridization and immuno-histochemistry that miR-132 is preferentially expressed in Alzheimer's
neurons presenting Tau hyper-phosphorylation; performed some Psicheck viral work to validate 
suppression by miR-132 ofsomealready known and someadditionalpredicted miR-132 targetsthat
are relevantto the Tau pathway and constructed a computerized network ofthese targets,based on 
which they speculate that down-regulation of miR-132 may contribute to disease progression by 
intercepting those mRNA targets of miR-132 thatareinvolved in theTau pathway.
 
 Strengths:A significantamountofworkhasbeeninvestedinthisstudy,bytwogroupsofexpertsin 
two different fields of expertise. The authors do not shy from admitting some of the major problems 
in studying miRNAs in post-mortem tissues,exploredrelativelylargegroupsoftissuesamplesand
made an effort to start their survey in a non-biased manner, also by studying two different brain 
regions, and proceed with it all the way to a mechanistic explanation. They applied in-depth 
statistics and combined powerfulbioinformatics with some experimentalvalidations;and focused on 
one miRNA whose neuronal functions have been thoroughly demonstrated by others, which
increases the prospects of a significant role for this miRNA in neurodegenerative disease. 
Additionally, the palliative efficacy-even if marginal-of anticholinesterases was demonstrated in 
millionsofAlzheimerpatients,suggestingthatatleastonetargetofmiR-132,AcetylcholinesteraseEMBO MolecularMedicine  PeerReview ProcessFile- EMM-2012-01974
 
 
© EMBO 9 
indeed exists in excess amounts in the diseased brain and thus providing a powerful validation to the 
messageconveyedinthismanuscript.
 
Wethanktherefereeforconstructiveand encouraging comments 
 
Weaknesses:As isoften thecase, thesamepoints thatstrengthen thisstudyalso involveobvious
weaknesses.Theprojectreadsastwoseparatestudiesthatwerestitchedtogetherforincreasingthe 
impact; the neuropathology and molecular biology tests are not welded well, the choice of Tau as 
the relevant pathway calls for more tests to be established and some conclusions are not yet proven 
in an in-depth manner.Partofthesedifficultiesmay beaddressed by performing additionalwork,as
is detailed below. 
 
We appreciate constructive criticism and have worked along the lines indicated in the specific
criticismsbelow.
 
1. Introduction: The goal of this study was phrased as " establishing a complete overview of 
miRNAs in Alzheimer's disease". This over-ambitious statement is presumably based on the 
assumption thatthose miRNAswhose expression ischanged in the hippocampusand the pre-frontal
cortex would be likewise changed isallofthe disease-affected neurons;butsuch a bold assumption 
requires experimentalproof thatwas noteven attempted here.This section should be rephrased to 
read more cautiously.
 
The goal of the study was rephrased more cautiously as “We aim here to determine miRNA
alterationsin LOAD by profiling two large and independentcohortsofpatients”.
 
2. Technology: Given that the work was performed in more than one site and involved a special
technology, the authors should demonstrate that the methods they used worked at thesame efficacy 
and with the same accuracy in both sitesand thattheirvalidation methodsare reliable.Forexample,
Figure3B showsaratherweakcorrelationbetweenthefindingsreachedbythenCounterapproach
and the qPCR validation tests,with 6 outof12 miRsshowing totally differentfold changelevelsin 
these two tests. More validation tests are called for to convince the reader. 
 
- AllanalysiswereperformedinLeuven,apartforthenew seriesthatwereaddedtothisversionof
the manuscript which weresamplesfrom temporalcortex,using an independentthird seriesofAD 
brain samples.Weare thereforeprettysure that thedifferences in resultsare theconsequenceof
technology. As we discuss in the manuscript divergences between different technologies to detect
miRNAs are not unusual and we therefore believe that one of the strengths of our work is the
orthogonalseriesofexperimentalapproachesthatwehaveused to analyzethemicro-RNA-omein 
Alzheimer.
-We have added a considerable amount of additional work and validation, including deep 
sequencing. We show the down regulation of miR-132 in three different brain areas, using four
differentdetection methods (nCounter,qPCR,deep-sequencing, in situ hybridization).We are not
aware of any other paper showing deregulation of a miRNA in the disease using the  levels of 
technical/biological validation shown in our paper.
 
3.Thetested cohorts:WasApoE profiling doneforallofthestudied samples?Ifso,wastherean 
association between the ApoE genotypeand theseverity ofchangein themiRNAsdiscussed here?
If not- this genotyping and association analysis can, and should be done. 
 
WeextractedtheAPOEinformationfromthe49prefrontalcortexsamplesandshowedthatAPOE
genotype did not influence how miR-132 wasaffected.Data are shown in Figure5A.Wedid not
investigate APOE for the hippocampus samples because of the lack of association between APOE 
and miR-132 expression in theprefrontalcortex.
 
4.Brain areaand corticallayerspecificity:The authorsargue thatthe vastmajority ofthe observed 
changes were specific to the investigated brain area. This calls for testing which sub-groups of
neuronswereaffected,which could significantly increasetheimportanceof theirstudy.Likewise,
the differences between cortical layers in the intensity of labeling for miR-132 might reflect
neuronalsubtypespecificity thatisamenableforimmuno-histochemicalvalidation.
 EMBO MolecularMedicine  PeerReview ProcessFile- EMM-2012-01974
 
 
© EMBO 10
Wefound thatvirtuallyallneuronswerepositive formiR-132.This suggestsbroad expression in 
neuronsthroughouttheprefrontalcortexratherthan expression in a subclassofneurons.Data are
shown in Supplementary Table 5. 
 
Thisbeingsaid,layerV labelingisnotedas"weaker"withoutstatistics;suchphrasesshouldeither
include the significance of the difference or be deleted.
 
Figure7Icontainsnow thestatistics(p<0.0001,Mann-WhitneyUtest).
 
5.Discussion:Theauthorsarguethattheircohortisthelargestoneto haveeverbeen tested,butto 
makesuchastatement they need to convince the reader that the two tested cohorts in their study 
mayindeedbemergedintoone,especiallygiventhattheyexploredmiRNAprofilesincompletely
differentbrain regions.
 
Weprofiledacohortof49prefrontalcorticaland a second cohortof64 hippocampampalmaterial
from different subjects. These two independent cohorts without any merging contain already each 
more patients than any single other studies that we are aware of. We also feel that our study
provides strong encouragement to try to set up larger consortia now to increase the number of
analyzed brains, and to explore in depth the pathways affected in different stages of the disease.
Thisshouldprovidenew biomarkersandmightyieldimportantnovelinsightsintodisease pathways. 
However,asisalsoclearform ourmanuscript,itiscriticaltohavesufficientpatientmaterialandto
stratify according to disease progress ifmeaningfuldata have to be extracted.
 
6.Thedilemmaofcauseand effect:ThelossofmiR-132 in theAlzheimerbrain ispresented isa
causal element in the disease process; however, it might also be the RESULT of this process,
especially given the known lossofcorticalneurons.The authorsshould discussthe possibility that
miR-132 paucity simply reflects the absence of those neurons expressing it in the healthy brain.
 
Experimentally we include panel 2C, showing the profiles from cell specific microRNA over
differentstagesofthedisorder.Thisfiguredramaticallydemonstratesthespecificity of the miR-132 
change.In the Discussion,we included a very long paragraph discussing the importantissue raised 
bythisreferee.Itstartswith “Apartfrom brain area specificexpression changesand methodology
related considerations, another important question is to what extent recorded miRNA differences 
reflectdisease related processes….
 
7.Figure5:Thisfigurepresentsimmuno-staining ofTAU and in Situ labeling ofmiR-132,and the
authorsargue forcausalconnection between the two thatisnotyetproven;thecorresponding text
should be rephrased to make this pointclear.
 
We agree with the referee and have attenuated our conclusions. Text includes: “Overall, we
established a correlation between Tau hyper-phosphorylation and miR-132 down-regulation.Thusit
appears that deregulation of miR-132-3p goes together with Tau hyper-phosphorylation, a major
hallmarkofLOAD.Thequestion remainsobviouslywhetherthereisalso a functionalrelationship 
between thetwo.” 
 
8. Figure 6 B: This figure shows a luciferase assay of known targets of miR-132 such as SirT1,
EP300andAChE,aswellassomenew targetssuchasTJAP1,PSMA2etc. Indeed,MAPT (tau)
waspreviouslysuggestedtobeassociatedtomiR-132,butwasneverexperimentally validated asa
miR-132 target.To convincingly proveafunctionalMAPT/miR-132 association theauthorsshould 
infect cells with a miR-132 coding virus and demonstrate that this leads to down-regulation of 
MAPTandtheTaupathway.
 
Wehaveperformedextensiveworktomakethis link harder,butfailed to obtain directevidence in 
cellculture forthisregulatory mechanism.See howeverremark 9 thatstrengthensthe correlation 
though. The only additional functional evidence is that mutating the binding site of miR-132 in the
3’-UTR of Tau affects the down regulation of the Tau-luciferase construct by miR-132.  In our
revised paper, we acknowledge the lack of data supporting the direct in vivo interaction of
MAPT/miR-132 and minimally discussed therefore this possibility. We refocus the discussion 
around proteinspossiblyaffecting Tau and on Foxo transcription factors. 
 EMBO MolecularMedicine  PeerReview ProcessFile- EMM-2012-01974
 
 
© EMBO 11
9.Neuropathology:Demonstrating thatmiR-132 isexpressed in neuronsshowing TAU pathology 
could be strengthened significantly by showing an inverse association between its levels and the
extentofTAU pathology in the corresponding neurons.
 
 QuantificationshowinginversecorrelationbetweenphosphorylatedTauandmiR-132 is included 
in Figure 7H.
 
Additionalcomments:
 
1.Itisalwaysbetter,ofcourseto compareatleasttwo diseases,butthiswould bevery difficultto 
do in the current study. However, the paper includes some immuno-histochemistry with in situ 
hybridization tests,and thosearepotentially amenableforexperimentation in a limited numberof
brain sections from patients with other disease(s). That could provide further assurance that the
findings are correctwhile notsending them to repeata study which already took ratherlong.If they 
do nothavesuch sections,they could approach anothercolleaguewho doesand solvethisproblem 
relatively rapidly.
 
We believe that we have addressed largely this point of discussion between the different refs by
including additional analysis on a series of MS patient samples, the analysis of cell specific changes
(2C) and by improving our in situ analysis as discussed above.  
 
 
2.Ihavelittletrustin theseassayson thefirstplace,becausethey only testbinding to an artificial
3'-UTR rather than testing if the target transcript is indeed suppressed via this interaction. But
wheneverdone,thesetestsMUSTincludesomecontrols,bothwithmutatedmiRNA bindingsites
and by transfection with irrelevantmiRNAs. 
 
Wehaveincludedthesecontrolsasmentionedalreadyabove 
 
 
Reviewer2comments: 
 
Referee#2 (Commentson Novelty/ModelSystem):
 
1. To use array technology is an OK choice but alternative and probably better technologies are
available.
2.Thestudy isunprecedented so farin termsofsamplesanalyzed. 
3.Very relevantforbiomarkerresearch in LOAD. 
4.Human tissueand cellcultureto study LOAD.Very Adequate! 
Referee#2(Remarks):
In this study Lau etal.,use array technology to measure miRNA levels in the totalhippocampus and 
prefrontal cortex of patients suffering from late onset Alzheimer's disease (LOAD). Patients are 
stratified according to Braak & Braak stages (B&B).The authors detecta numberofmiRNAs that
correlate with repeatto the expression levelswith LOAD.Forone miRNA thatwasdownregulated 
in LOAD (miR132) the authors provide preliminary evidence that miR132 is linked to Tau 
pathology.
Thisisaveryinterestingstudy.AlthoughthestudyremainsdiscriptivetheanalysisofmiRNAsin
LOAD isaverypromisingemergingareaofresearchandreliabledataisraresofar. 
 
Wefeelveryencouragedbythesecomments. 
 
A few questionsremainandshouldbeaddressedpriortopublication.
1.Theauthorsshould statewhich nCounterarray they used.IguessitistheVersion 1.Then should 
clearly acknowledge the limitationsof thisapproach.They only measureabouthalfof theknown 
miRNAsandthearraytechnologydoesnotallowmeasurementabsolutelevels..
 
Thearrayversion1wasusedanditisnow clearlystatedinMaterialandMethodssection.
“Medium-throughput profiling of miRNAs was performed with the nCounter Human miRNA 
ExpressionAssayKitversion1” 
In addition,we clearly acknowledged thatitdoes notmeasure allthe miRNAs.EMBO MolecularMedicine  PeerReview ProcessFile- EMM-2012-01974
 
 
© EMBO 12
To profile all known human miRNAs, deep-sequencing was performed on 12 prefrontal cortex 
samples. We show that only 22 miRNAs found differentially expressed by deep-sequencing and not
originally present in the nCounter merits further investigation (Supplementary table 4). We add 
those data to the new version of the manuscript, including an initialanalysisofediting ofmiRNAsin 
AD.
 
2.Another issue is that especially in early LOAD pathology specific hippocampal subregionsare
distinctly affected. Thus measuring miRNA in the total hippocampal formation and in cortical
regions willmostlikely miss a numberofchanges and the authors should address this issue which 
may explain why miRNAs that has been previously associated with LOAD pathogenesis do not
show up in theirassay.Are the authors notsurprised thatthey did notfind key miRs thathave been 
linked to LOAD previously such as miR29, as shown by the author's themselves but also other 
miRNAs
 
We agree with the referee that these are important issues. We extensively discuss the human
sampling issue in the first paragraph of the discussion section and how it affects detection of
miRNAs.Theheterogeneityofthebrainareasthatwereinvestigatedisalsoanotherimportantissue
to be taken into account when comparing our data to previous experiments. We advocate that 
profiling larger cohort of patients allows rigorous statistical testing. In our 2008 paper, only 10 
samples were initially profiled and further work with brain materialwas focused on the correlation 
between miR-29 changes and changes in BACE1 level in human brains. The conclusion of that 
manuscriptwasthatmiR-29 regulatesBACE1 expression and potentiallycontributesto alterations
in BACE1 expression in the disease. More strong conclusions could not be made at that time. In the 
current manuscript, large sample size allows for rigorous statistical correction, and therefore 
allowing an unbiased approach to analyze the data. The microRNA which we find now can be
considered asmarkersofthe disease. 
 
3. The authors should also acknowledge that the data is compromised by the lack of cell type 
specificity.Especially in the advanced B&B stages this is an issue since the numberofneurons is 
severely decreased while inflammatory processes increase and thus mostofthe signallikely stems 
from glia cells.Changes may therefore notonly beLOAD related butcould simply reflectamore
neuronalvs.moreglia-like profile. 
 
This is a very valid point and although only single cell analysis will allow to address this
definitively,wehavedoneourbestto analyzethisissuein moredepth becauseourdata setallows
us to perform analysison cellspecificmiRNAsoverdifferentBraakstages.We include figure2C 
whichclearlyshow thatchangesinmiRNAsoverthedifferentBraakstagesarenotsimplyexplained
by aspecific cell loss. We also discuss this issue in more detail in the discussion section. “For
instance, some of the miRNA changes may not only be LOAD related but could simply reflect a more 
neuronal vs. more glia-like profile. With regard to the hippocampus samples analyzed, we found 
increasesofmicroglial-enriched miR-142-3p,miR-150-5p and miR-223-3p in LOAD.Furthermore,
it is also impossible to exclude that loss of neurons contributes to decreased miRNA-132-3p.
However, neuronal-enriched  miRNAs decreased only (and relatively mildly) at late stages of
diseasein theprefrontalcortex,suggesting thatneurodegeneration can bean explanation forlossof
miRNAsonlyatthoselatestages.SeveralmiRNAs,suchasthosefoundincluster1andincluding
miR-132-3p,emerged startbeing deregulated alreadyatearlyBraakstagesbeforetheappearance
ofmajorneuronalloss….” 
 
4.Thestatistically analysisshould bedescribed in greaterdetailbetter.Thebinominaltesting is
suitable butprobably notthe bestmethod to detectchanges across the differentstagesofAD.
 
We compared the negative binomial model used in the paper to another negative binomial baes
model which is less conservative in nature. We also compared it to a recently developed
transformation i.e log-cpm valuesthatgenerally results in a decreasing mean-variance trend when 
the count size increases. The overlap of the three methods is shown in Supplementary Figure 4 and 
clearly shows that, except for one miRNA, all the others are also found by another statistical
method.
 
5.FIG 5:TheauthorsshouldquantifymiR132levelsinpTaupositivevs.pTaunegativecellsofthe
same individualto strengthen theirinterpretation.EMBO MolecularMedicine  PeerReview ProcessFile- EMM-2012-01974
 
 
© EMBO 13
QuantificationisshowninFigure7H.
 
6.Fig.6:Wheredoesthearray dataforthegene-expression used in Fig 6A come from?
Theexpressiondatausedinthemanuscriptcomefrom thepublication:Concertedchangesin
transcripts in the prefrontal cortex precede neuropathology in Alzheimer's disease.BossersK, Wirz 
KT,MeerhoffGF,EssingAH,vanDongenJW,Houba P,KruseCG,Verhaagen J,Swaab DF.
Brain.2010Dec;133(Pt12):3699-723.doi:10.1093/brain/awq258.Epub 2010 Oct
1.PMID:20889584 [PubMed - indexed for MEDLINE] 
Thisreferenceispresentedinthemanuscript. 
 
7.Theauthorsshould analyzeviaqPCR ifmRNAandviaIHCorwesternblotifproteinlevels
change aspredicted forthe targetscan derived candidates.Atleastsome ofthe key playerssuch as
SIRT1,EP3000,RB1,MAPK1,MAPK3GSK3bshouldbeanalyzed.
 
OurpaperhighlightstheimportanceofFOXO1intheTaupathway.Weshowbywestern-blotthat
this miR-132 targetisincreased attheprotein levelin theLOAD hippocampus.Severaloftheother
targets have been studied in the past, but we did not obtain suitable antibodies to verify all 
candidates.We have therefore for now focused on FOXO1 and hope thatthe additionaldata with 
deep sequencing,luciferaseconstructanalysisand so on convincetherefereeofthequalityofour
manuscript.
 
Additionalcomments:
  
Withrespecttothepoint1raisedby reviewer3 my opinion would bethatitiscertainly beyond the
scope ofthe study to investigate anotherneurodegenerative disease in the depth as ithas been done 
by theauthors.Thisrelatesmostofallto theamountofsamplesanalyzed. 
  
However,If I am correctreferee 3 raises here as similar pointthatI have broughtup.Especially at
later stages of AD there are inflammatory processes that may account for the observed changes since 
the ratio of neuronal vs. glia cells severely changes.
 
Asindicated above we have included analysisofMS samplesand also analysisofspecific miRNAs
overdifferentBraakstages(Fig 2C).Wehopethatthesenoveldata partiallyanswerto theissues
raised by the referees.We also carefully discuss these issues in the discussion ofthe manuscript. 
 
Asforthe2ndcommentonthecontrolsoftheluciferaseassay.Thiswouldofcoursebeanice
controlthatiscommonly done in the field ofmiRNA research.Nevertheless,in the contextof
and/orprotein levelsof- atleast some of -the predicted targets change accordingly in the human 
samples.
 
We have included the luciferase control experiments as required and also protein expression
analysisofFoxo 1a asmentioned above.
 
 
Reviewer3comments:
 
Referee#3(CommentsonNovelty/ModelSystem):
 
 Thisiscertainlyaninterestingstudyinanevolvingfield.However,authorsonlycomparedcontrol
vs. AD brains. Thus, it remains unclear whether the observed changes in individual miRNAs are
disease specific or rather result from other more general pathogenic processes observed in other
brain diseasesaswell,e.g.inflammation,oxidativestress,neurodegeneration.. 
 
WeprofiledacohortofmultiplesclerosissamplesanddidnotdetectchangeofmiR-132 expression 
level in the active norchronic lesions.ThissuggeststhatmiR-132 deregulation isnota directresult
of the inflammation. However miR-132 was shown by others to be deregulated in other
neurodegenerativedisorderssuch asschizophrenia,progressivesupranuclearpalsy, Huntington’sEMBO MolecularMedicine  PeerReview ProcessFile- EMM-2012-01974
 
 
© EMBO 14
diseaseand frontotemporallobardegeneration with TDP-43 inclusions.Wemadethesetwo points
clearin ourdiscussion.
“DeregulationofmiR-132-3p wasnothoweverobserved in the smallcohort ofmultiple sclerosis
patients analyzed here, in agreement with a previous study done with a larger cohort of 30 MS 
patients/controlsubjects.” 
“Recently,severalneurodegenerativediseaseshavebeenalsocharacterizedbyalterationofmiR-
132-3p expression, including schizophrenia,progressivesupranuclearpalsy,Huntington’sdisease 
and frontotemporallobardegeneration with TDP-43 inclusions(FTLD-TDP).”
We also included an analysis of expression of miRNAs typically expressed in neurons, glia or
microgliacells(fig2C)furtherprovidingspecificitytothe change in miR-132 wedescribehere.
 
Referee#3(Remarks):
 
ThisisaninterestingandwellperformedstudydescribingdifferencesofmiRNAsbetweencontrol
and AD post-mortem brains.
Authorsusedwellcharacterizedbrainsamplesfrom twobrainbanksand compared miRNA levels
of late onset AD brains to age and sex matched controls. miRNAs were profiled with nCounter
assay.Bioinformaticalprocessing ofthe data revealed significantdifferencesin severalmiRNA in 
hippocampaland prefrontalcorticalareas. In the hippocampussamples, levelsofmiR-128, -138,-
124,-129 were lower, while that of others, including let-7f, -7i, miR-23a,-142-3 and others were
increased in AD. 
In prefrontalcorticalareas mainly other miRNAs were altered,with only little overlap ascompared 
to the hippocampal region. 
ThealterationofmiRNA levelswas thenvalidatedbyRT-PCR. Interestingly somealterationsof
miRNAlevelscorrelatedwithBraakstagesoftaupathology.
AuthorsthenfollowedupinmoredetailmiR132expression by in situ hybridization as itshowed a 
strong negative correlation to Braak stageing.Finally,potentialtargets ofmiRNA-132 werefound to 
beconnected by network analysis,somealso known to beimplicated in AD,including tau,gsk3beta
and sirt1,and expression validated in hek293 cells.
Overall,thisisaveryinterestingandwellcontrolledstudy.Thestrengthofthestudyclearlyliesin
the relatively high number of brain samples and also inclusion of functional analysis. However, I 
haveamajor concern aboutthe specificity of the detected changes for late-onsetAD.Asbrainsof
otherdiseaseconditionshavenotbeen included in thestudy,itremainsunclearwhetherthechanges
in the miRNA levels were disease specific or rather caused by more general processes in brains
undergoing degeneration orchronicinflammation.Indeed,miR-132 forexampleappearsto regulate
inflammatory processes. 
I would like to encourage the authors to extend the study to atleastone additional
neurodegenerative/neuroinflammatory disease to assess the specificity of miRNA alterations for late 
onsetAD.
 
Asindicatedabove,weincludedtheanalysisofaseriesofMSsamples.Furthermoretheanalysisof
cellspecific miRNA expression overthe disease progression according to Braak stages reassures us 
that at least some of the changes (including miR-132) are related to disease process and not to 
generalalterationsin cellcomposition oftheinvestigated material. 
 
In conclusion, we have tried to answer all criticisms. We thank the three referees for their very 
helpfuland constructiveinputand wefeelthatourwork considerably improved thanksto this. 
 
 
2nd EditorialDecision 24 July 2013
 
ThankyouforthesubmissionofyourrevisedmanuscripttoEMBO MolecularMedicine. We have 
now received theenclosed reportfrom therefereewho wasasked to re-assessit.Asyou willsee the 
reviewer is now supportive and I am pleased to inform you thatwe willbe able to acceptyour
manuscriptassoonasyouwilladdtheGEOaccession numberforthe RNAseq experimentwithin 
the Materials and Methods.
 
I look forward to receiving a new revised version of your manuscriptas soon as possible.
 EMBO MolecularMedicine  PeerReview ProcessFile- EMM-2012-01974
 
 
© EMBO 15
***** Reviewer'scomments***** 
 
Referee#3(CommentsonNovelty/ModelSystem): 
 
Authorsaddressed to points of the revieweradequately.
 
 
 
 
 
 
 
 
 
