# Supplementary material for: Alteration of the microRNA network during the progression of Alzheimer's disease
Source: EMBO Mol Med. 2013 Sep 9;5(10):1613–34. doi: 10.1002/emmm.201201974 (PMC3799583; doi:10.1002/emmm.201201974)
Supplement: Supplementary file 4 [file emmm0005-1613-SD4.txt]

SUPPLEMENTARY INFORMATION: 
 
 
TABLE OFCONTENT 
 
 
1/ Supplementary Figure legends and Supplementary Figures 
 
SupplementaryFigure1. Qualityassessment of the total RNA and distribution of the 
nCounter raw data 
SupplementaryFigure 2. Comparison of the raw data from hippocampus samples showing 
different RIN values 
SupplementaryFigure3. Skewness and overdispersion of the nCounter data 
SupplementaryFigure4. Multiple-group comparison of the prefrontal cortex data obtained 
with the nCounter system 
SupplementaryFigure 5. Comparison of deregulated miRNAs in diverse brain areas of LOAD 
patients 
SupplementaryFigure6. Co-targets of miR-132-3p and the FOX transcription factors 
 
2/ Supplementary Tables 
SupplementaryTable 1. Clinical diagnosis of cohort 1 (hippocampus samples) 
 
SupplementaryTable 2.  Clinical data of sample cases in the cohort 2 (prefrontal cortex 
samples) 
 
SupplementaryTable 3. Clinical diagnosis of sample cases in the cohort 3 (temporal gyrus 
samples) 
 
SupplementaryTable 4. MiRNAs called different bydeep-sequencingand without 
correspondingprobes in the nCounter system 
 SupplementaryTable 5. Percentageof neurons positive formiR-132-3p in the prefrontal 
cortex 
 
SupplementaryTable 6. miR-132-3p predictions forTau related targets and FOX targets by
different algorithms 
 
SupplementaryTable 7. Enrichment oftranscription factor bindingsites in the promoter of
genes down-regulated between BRIand BRVI 
 
SupplementaryTable 8. Detection of FOX motifs byHOMER (known motif approach) in the 
different gene sets 
 
SupplementaryTable 9. List of PCR primers used for 3'UTR cloning 
 
 
 
  SUPPLEMENTARY FIGURE LEGENDS 
 
Supplementary Figure 1. Quality assessment of the total RNA and distribution of the
nCounter raw data 
A/ RIN densityplot of hippocampus and prefrontal cortex samples 
The RIN values of the 64 hippocampus samples show alteration of RNA integrityin the vast 
majorityof samples (blue densityplot). RIN values arefrom 2.3 (lowest quality) to 7.4 
(highest quality), with median RIN=3.8. The RIN values of the 49 prefrontal cortex samples 
(red densityplot) are high, varyingfrom 5.6 (lowest quality) to 9.1 (highest quality). Median 
RIN of prefrontal cortex samples=7.6.   
B/ Distribution of the raw counts from hippocampus samples 
The raw data of the 64 hippocampus samples werelog2-transformed and boxplots represent 
global miRNA expression foreach sample grouped accordingto their RIN values. From left 
to right, samples wereranked from highest to lowest total RNA quality. The number of 
samples in each color group is: red= 9 samples with 6<RIN<7.4, yellow= 11 samples with 
5<RIN<6, blue= 11 samples with 4<RIN<5, purple=14 samples with 3<RIN<4 and green= 
19 samples with 2<RIN<3. Samples with lowest RIN values show similar distribution to those
with highest RIN values. 
C/ Distribution of the raw counts from prefrontal cortex samples 
The raw counts of the 49 prefrontal cortex samples werelog2-transformed and distribution of
miRNA expression for each sample is shown byboxplot. Samples werestratified based on 
their RIN values. From left to right, samples werefrom highest to lowest quality. The color 
code is: red=19 samples with 8<RIN<9.1, yellow=22 samples with 7<RIN<8 and blue= 8 samples with 5.6<RIN<7. Distributionsfrom these high-qualityprefrontal cortex samples are
similar to those found for hippocampus samples (see panel B). 
Supplementary Figure 2. Comparison of the raw data fromhippocampus samples 
showing different RIN values 
A/ Pairwise comparisons of highest and lowest qualityhippocampus samples 
The raw counts of 10 samples with lowest RIN values (X1H, X33H, X39H, X40H, X60H, 
X144H, X13H, X24H, X26H, X7H) werecompared to those of 10 samples with highest RIN 
values (X32H, X8H, X67H, X70H, X29H, X2H, X15H, X28H, X56H, X30H). Horizontal red 
line delimitates low and high qualitysamples grouped accordingto their RIN values. Pairwise 
comparisons weremade byusingscatterplots oflog2-transformed raw counts (lower panel) 
and Pearson’s correlation between each pair of samples was determined (upper panel). 
Pearson’s correlation coefficient between anytwo hippocampus samples taken from each 
group was from 0.81 to 0.94 (green rectangle of the upper panel).  
B/ Histograms of raw counts from hippocampus samples    
Raw counts of hippocampus samples werelog2-transformed and histograms foreach sample 
represent the percentage of miRNAs found in each bin of log2-transformed expression values. 
The absence of a bell-shaped distribution function (histograms positivelyskewed), in addition 
to the discrete counting natureof the nCounter technology, precludes a statistical testing
based on a normal distribution. The null hypothesis that raw data werenormallydistributed
was formallyrejected (p=2.2E-16, Shapiro-Wilk test).  
Supplementary Figure 3. Skewness and overdispersion of the nCounterdata 
A/ Histograms of raw counts from the prefrontal cortex samples Raw counts of prefrontal cortex samples were log2-transformed and resultinghistograms 
show positive skewness as observed forthe hippocampus samples.  
B/ Overdispersion of counts for the hippocampus samples 
The miRNA counts possess characteristics of variance exceedingthe mean (scatter smooth 
plot) and therefore show overdispersion with respect to a discrete Poisson distribution. For the
theoretical Poisson distribution, the mean equals variance and dots should be scattered around 
the black line. As alternative to the Poisson model, a statistical model based on the negative 
binomial distribution was used to account for overdispersion when callingdifferential 
expression of miRNAs. 
C/ Overdispersion of counts in the prefrontal cortex dataset 
In this dataset, the variance was also higher than the mean, similar to what was observed for 
the hippocampus samples (panel B) and arguingfor the use of a model based on the negative 
binomial distribution todetermine which miRNAs werederegulated in LOAD prefrontal 
cortex.   
Supplementary Figure 4. Multiple-group comparison of the prefrontal cortex data 
obtained with the nCountersystem 
A/ The number of differentiallyexpressed miRNAs between anytwo Braak stages found by
three different methods: DESeq (see main paper), edgeR (allowinga distinct dispersion for
each miRNA “tagwise”) and voom+Limma (after transformation to obtain a log2 counts per 
million value (cpm) for each miRNA and calculated as followed: cpm= log2 (((counts + 0.5) / 
(total number of counts + 1)) * 106). Overlaps between the different methods arealso
represented in the Venn diagram.  Supplementary Figure 5. Comparison of deregulated miRNAs in diverse brain areas of 
LOAD patients 
A/ Comparison of miRNAs deregulated in the LOAD hippocampus 
The up- and down-regulated hippocampal miRNAs reported byCogswell et al. were 
compared to those found in the nCounter experiment. The old nomenclature was lifted to the 
miRBase V19 nomenclature. Therewas one up-regulated miRNA and four down-regulated 
miRNAs in common. Note the presence of miR-132-3p in common between the two 
experiments. Up-hippo= Up-regulated in the nCounter data, Up-Hippo-C: Up-regulated in 
Cogswell’s study, Down-Hippo= Down-regulated in the nCounter data, Down-Hippo-C: 
Down-regulated in Cogswell’s study. 
B/Comparison of miRNAs deregulated in the LOAD prefrontal cortex  
The up and down-regulated prefrontal cortex miRNAs reported byCogswell et al. were 
compared to the nCounter experiment. The old miRNA names werelifted to the ones found in
miRBase V19. There was two down-regulated miRNAs found to be in common between the 
two studies includingmiR-210 and miR-132-3p. Up-prefrontal= Up-regulated in the nCounter 
data, Up-Prefrontal-C= Up-regulated in Cogswell’s study, Down-Prefrontal= Down-regulated 
in the nCounter data, Down-Prefrontal-C: Down-regulated in Cogswell’s study. 
C/ Comparison ofmiRNAs deregulated in the hippocampus, parietal, anterior temporal cortex 
and greymatter ofthe temporal cortex 
The up and down-regulated miRNAs found to bederegulated in the fourdiverse brain areas 
weredirectlyextracted from the literature (see main paper forreferences). Data werenot 
reanalyzed and results areshown as initiallyreported bythe respective authors. Each brain 
area is represented bya rectangle and overlapbetween rectangles with number >0 indicates the number of miRNAs found in common bythe considered studies. Note the absence of 
miRNAs in common between the four studies. Parietal= red, Greymatter of temporal cortex=
green, Hippocampus= purple, Anterior temporal cortex= blue. 
Supplementary Figure 6. Co-targets of miR-132-3p and the FOX transcription factors 
A/ Bindingsite motifs of FOX TFs predicted as miR-132-3p targets 
Binding motifs of five of the six FOXs predicted byTargetScan to bemiR-132-3p targets are 
shown bylogos. Note the highlysimilar motifs for the five FOXs for which information was 
available in the queried databases. No motif information existed forFOXN3.     
B/ Overlap between targets of miR-132-3p and FOXs 
The promoters of the 407 miR-132-3p targets predicted byTargetScan wereanalyzed by
iRegulon to find enriched regulatorymotifs and bythe ENCODE ChIP-Seq Significance Tool 
to identifyenriched ENCODE TFs. Both tools werein accordance, with the enrichment of 
motifs forthe FOX TFs in 204 of 407 predicted targets (iRegulon) and the bindingof FOXP2 
to 202 of the 407 miR-132-3p predicted targets. Theoverlap between the two tools was made
of 95 predicted targets. When adding93 up-regulated transcripts (BRVI compared to BRI) 
found to be enriched byGene Set Enrichment Analysis (GSEA), an overlap of 31 transcripts
was found, potentiallybeingof relevance to LOAD.  
 SupplementaryTable 1. Clinical diagnosis of cohort 1 (hippocampus samples)
ID Brain region Class Sex Age PMI Diagnosis1 Diagnosis2
X43H hippocampus Control F 89 41 Normal controlcasebutwithHypoxic-typechangesand amyloid angiopathy(ADBNE modified BraakscoreI-II)
X44H hippocampus Control F 90 50 Leukemia controlbrain-mild alzheimer-typechanges(modified BraakstageII)and mild amyloid angiopathy
X45H hippocampus Control M 66 52 normal normalbrainwithminimalageingchanges,consistentwithHP-tau stage+
X46H hippocampus Control M 54 30.5 cancer Normalbrainparenchyma
X47H hippocampus Control M 78 24 metastatic lesions control- multipledepositsofmetastatic carcinoma
X48H hippocampus Control M 81 18 cerebralinfarcts control- old cerebralinfarct(BraakI)
X49H hippocampus Control M 78 30.5 normalbrain controlBUT extensiveamyloid angiopathy- no significantAlzheimer'spathologyBraakI
X50H hippocampus Control F 92 17 normalbrain controlbrainwithsometau deposition
X51H hippocampus Control F 80 3 cancer minimalageingchanges,consistentwithHP-Tau stageI; childhood poliomyelitis
X52H hippocampus Control F 55 12 Mild atrophy minimaltau pathologyconsistentwithHP-tau stageI
X53H hippocampus Control M 80 49 Normalbrain Consistentwithageing
X55H hippocampus Control M 37 27 ALCOHOLICCIRROHSIS Normaladultbrain
X56H hippocampus Control M 54 50 ACUTE RESPIRATORYFAILURE Normaladultbrain
X58H hippocampus Control M 41 32 ACUTE PANCREATITIS Normaladult brain
X59H hippocampus Control M 42 27 PERITONITIS Normaladultbrain
X60H hippocampus Control M 59 50 Cancer NORMALADULTBRAIN(NOSIGNIFICANTPATHOLOGY)
X61H hippocampus Control F 82 43 Cancer Normaladultbrain
X62H hippocampus Control M 79 24 SEPTICAEMIA MILDAGEINGCHANGES
X63H hippocampus Control M 55 24 SYRINGOMYELIA Normaladultbrain
X67H hippocampus Control F 81 49 CHRONICISCHAEMICHEART DISEASE Normaladultbrain
X70H hippocampus Control M 85 42 GASTROINTESTINALHAEMORRHAGE Normaladult brain
X71H hippocampus Control F 64 60 CARCINOMAOFBLADDER Normaladultbrain
X144H hippocampus Control F 92 22.5 Normal Amyloid angiopathy.Suitableascontrolfor MNDand tau pathologyinAD(BraakI-II)butsomeA-beta vascular pathology
X10H hippocampus LOAD M 55 18.25 ALZHEIMER'SDISEASE:DEFINITE None
X11H hippocampus LOAD F 88 6 ALZHEIMER'SDISEASE None
X12H hippocampus LOAD F 96 19 Alzheimer'sdiseaseBraakV severeamyloid angiopathy
X13H hippocampus LOAD F 79 19.3 ALZHEIMER'SDISEASE None
X14H hippocampus LOAD M 76 22 Alzheimer'sdisease BraakVI severeamyloid angiopathy, ischaemiclesionsincortex
X15H hippocampus LOAD F 90 17 ALZHEIMER'SDISEASE None
X16H hippocampus LOAD F 90 16 ALZHEIMER'SDISEASE:DEFINITE AMYLOID ANGIOPATHY
X17H hippocampus LOAD F 64 9.5 ALZHEIMER'SDISEASE:DEFINITE None
X18H hippocampus LOAD M 71 5.25 Alzheimer'sdiseaseBraakV/VI None
X19H hippocampus LOAD F 84 <24 Alzheimer'sdisease Braak5 None
X1H hippocampus LOAD M 70 12 ALZHEIMER'SDISEASE None
X20H hippocampus LOAD F 81 24 Alzheimer'sdiseaseBraakVI? None
X21H hippocampus LOAD F 79 24 Alzheimer'sdisease BraakVI  Hippocampalsclerosimoderateamyloid angiopathy mild vascularpathology old cysticinfarct
X223H hippocampus LOAD F 81 24 ALZHEIMER'SDISEASE None
X22H hippocampus LOAD F 90 23 Alzheimer'sdisease Infarction evidenceofvasculitis
X23H hippocampus LOAD M 64 10 ALZHEIMER'SDISEASE None
X24H hippocampus LOAD F 84 12 Alzheimer'sdiseaseBraak5-6 amyloid angiopathy
X25H hippocampus LOAD M 68 18 ALZHEIMER'SDISEASE:DEFINITE None
X26H hippocampus LOAD M 89 18.5 ALZHEIMER'SDISEASE:DEFINITE AMYLOID ANGIOPATHY(SEVERE)
X27H hippocampus LOAD F 78 22 ALZHEIMER'SDISEASE AMYLOID ANGIOPATHY
X28H hippocampus LOAD F 79 8 ALZHEIMER'SDISEASE:DEFINITE None
X29H hippocampus LOAD F 66 21 ALZHEIMER'SDISEASE None
X2H hippocampus LOAD F 83 20 ALZHEIMER'SDISEASE None
X30H hippocampus LOAD M 74 24 ALZHEIMER'SDISEASE None
X31H hippocampus LOAD M 81 24 ALZHEIMER'SDISEASE None
X32H hippocampus LOAD M 84 21 ALZHEIMER'SDISEASE CEREBRALVASCULARDISEASE (SMALLINFARCTS), ARACHNOID CYST
X33H hippocampus LOAD F 84 23 ALZHEIMER'SDISEASE CEREBROVASCULARDISEASE
X34H hippocampus LOAD F 88 19 Alzheimer'sdisease withamyloid angiopathyBraakVmild SmallVesseldisease
X35H hippocampus LOAD F 75 14 ALZHEIMER'SDISEASE None
X36H hippocampus LOAD M 63 20 ALZHEIMER'SDISEASE None
X37H hippocampus LOAD F 91 9 Alzheimer'sdisease None
X39H hippocampus LOAD F ? 24 ALZHEIMER'SDISEASE None
X3H hippocampus LOAD F 82 19 ALZHEIMER'SDISEASE None
X40H hippocampus LOAD M 67 24 ALZHEIMER'SDISEASE None
X41H hippocampus LOAD F 89 20 Alzheimer'sdisease  tangle predominant type BraakVNone
X4H hippocampus LOAD F 96 18 Alzheimer'sdisease withamyloid angiopathyBraakVMild SmallVesseldisease
X5H hippocampus LOAD F 84 16.6 Alzheimer'sdiseaseBraakVsevere vascularchanges
X6H hippocampus LOAD M 85 17 ALZHEIMER'SDISEASE None
X7H hippocampus LOAD M 78 20.5 Alzheimer'sdisease BraakVI amyloid angiopathy
X8H hippocampus LOAD F 69 16.3 Alzheimer'sdiseaseBraakVI None
X9H hippocampus LOAD F 71 21 Alzheimer'sdiseaseBraakVI severeamyloid angiopathy
Sex:F (Female), M (Male)
PMI:post-mortem  interval(in hours)Supplementary Table 2.  Clinical data of sample cases inthe cohort 2 (prefrontal cortex samples)
ID Group NFT PL NFT PL Age Sex APOE
BR01 Non-demented control,Braak0 0 B None Substantialnumber of diffuse plaques 64 F 42
BR02 Non-demented control,Braak0 0 A None None 80 M 33
BR03 Non-demented control,Braak0 0 A None Somesenileplaques, fewdiffuse plaques 72 M 43
BR04 Non-demented control,Braak0 0 A None None 78 M 33
BR05 Non-demented control,Braak0 0 A None None 52 F 33
BR06 Non-demented control,Braak0 0 B None Manydiffuse plaques 74 M 43
BR07 Non-demented control,Braak0 0 A ? ? 74 F 33
BR11 Non-demented control,Braak1 I A None None 72 F 43
BR12 Non-demented control,Braak1 I B None Fewsenileplaques, manydiffuse plaques 83 M 33
BR13 Non-demented control,Braak1 I A AsingleNFT Fewdiffuse plaques 78 F 43
BR14 Non-demented control,Braak1 I A None None 78 M 33
BR15 Non-demented control,Braak1 I A None Fewplaques, fewclassic 90 F 32
BR16 Non-demented control,Braak1 I A None Few-to-manyplaques, partlyclassical 79 M 33
BR17 Non-demented control,Braak1 I A None Substantialnumber of plaques, fewclassical 82 F 32
BR21 Non-demented control,Braak2 II A None None 68 M 33
BR22 Non-demented control,Braak2 II A None None 79 M 33
BR23 Non-demented control,Braak2 II A None None 78 F 43
BR24 Non-demented control,Braak2 II C None None 89 F 32
BR25 Non-demented control,Braak2 II B None Manyplaques 69 F 43
BR26 Non-demented control,Braak2 II B None Few-to-substantialsenileplaques 71 M 43
BR27 Non-demented control,Braak2 II O None None 83 F 33
BR31 Non-demented control,Braak3 III B None Manysenileplaques 87 M 33
BR32 Dementiawiths.i.c.c., Braak3 III B None Manyplaques 74 F 43
BR33 Non-demented control,Braak3 III B None Manyplaques 81 M 33
BR34 Non-demented control,Braak3 III B None Substantialsenileplaques 93 M 43
BR35 Non-demented control,Braak3 III B None Manydiffuse plaques, someclassical.Fewsenileplaques 84 F 33
BR36 Non-demented control,Braak3 III A None None 91 F 32
BR37 Dementiawiths.i.c.c., Braak3 III C FewNFTs Manyplaques, substantialsenileplaques 85 F 33
BR41 Alzheimer's disease, Braak4 IV C None Manyplaques, fewsenileplaques 86 F 43
BR42 Alzheimer's disease, Braak4 IV C None Manylargelydiffuse plaques, severalsenileplaques 88 F 33
BR43 Alzheimer's disease, Braak4 IV C FewNFTs Manyplaques, fewclassic plaques, fewsenileplaques 86 M 33
BR44 Alzheimer's disease, Braak4 IV C FewNFTs Manyplaques, substantialsenileplaques 75 F 33
BR45 Alzheimer's disease, Braak4 IV C None Manyplaques, manysenileplaques 79 M 43
BR46 Alzheimer's disease, Braak4 IV C Variable NFTs Manydiffuse plaques 78 M 43
BR47 Alzheimer's disease, Braak4 IV B FewNFTs Manydiffuse plaques, fewsenileplaques 84 F 32
BR51 Alzheimer's disease, Braak5 V C ManyNFTs Manysenileplaques 71 F 43
BR52 Alzheimer's disease, Braak5 V C ManyNFTs Manysenileplaques 69 F 42
BR53 Alzheimer's disease, Braak5 V C SubstantialNFTs Manyplaques, part classical,fewsenileplaques 85 M 43
BR54 Alzheimer's disease, Braak5 V C ManyNFTs Manydiffuse plaques, manysenileplaques 67 M 33
BR55 Alzheimer's disease, Braak5 V C FewNFTs Substantialplaques, fewsenileplaques 78 M 43
BR56 Alzheimer's disease, Braak5 V C ManyNFTs Substantialsenileplaques 71 F 33
BR57 Alzheimer's disease, Braak5 V C ManyNFTs Manyplaques, somesenileplaques 79 M 33
BR61 Alzheimer's disease, Braak6 VI C SubstantialNFTs Manyplaques, manysenileplaques 80 M 43
BR62 Alzheimer's disease, Braak6 VI C ManyNFTs Manyplaques, manysenileplaques 80 F 44
BR63 Alzheimer's disease, Braak6 VI C SubstantialNFTs Manyplaques, fewsenileplaques 67 M 43
BR64 Alzheimer's disease, Braak6 VI C ManyNFTs Manyplaques, manysenileplaques 67 F 33
BR65 Alzheimer's disease, Braak6 VI C ManyNFTs Manyplaques, manysenileplaques 68 F 32
BR66 Alzheimer's disease, Braak6 VI C ManyNFTs Manysenileplaques 58 M 33
BR67 Alzheimer's disease, Braak6 VI C ManyNFTs Manyplaques, manysenileplaques 72 F 43
NFT:presenceofneurofibrillarytanglesdisseminated in majorcorticalbrain areas accordingtoBraak stages(OtoVI)and in prefrontalcortex
PL:presenceofamyloid plaqueloadsin majorcorticalbrain areasand in prefrontalcortex(FromAtoC)
Sex:F(Female), M (Male)
APOE: APOE genotype
Braakstage PrefrontalpatholoySupplementary Table 3. Clinical diagnosis of sample cases in thecohort3 (temporal gyrus samples)
Class ID Sex Age Braak PMI APOE Brain region
Alzheimer'sdisease NBB1 M 77 VI 06:35 NA superior temporalis gyrus
Alzheimer'sdisease NBB2 M 80 VI 04:20 43 inferior temporalis gyrus
Alzheimer'sdisease NBB4 M 82 V 04:15 43 medial temporalis gyrus
Alzheimer'sdisease NBB5 M 83 VI 06:10 NA superior temporalis gyrus
Alzheimer'sdisease NBB7 M 85 V 07:10 33 medial temporalis gyrus
Alzheimer'sdisease NBB8 M 85 V 04:25 43 superior temporalis gyrus
Alzheimer'sdisease NBB9 M 85 V 04:45 43 superior temporalis gyrus
Alzheimer'sdisease NBB10 M 86 V 06:15 NA superior temporalis gyrus
Non-demented control NBB14 M 71 I 07:40 33 superior temporalis gyrus
Non-demented control NBB15 M 77 I 08:25 32 superior temporalis gyrus
Non-demented control NBB16 M 78 I 05:35 43 inferior temporalis gyrus
Non-demented control NBB17 M 80 0 07:15 33 superior temporalis gyrus
Non-demented control NBB19 M 82 I 05:10 NA superior temporalis gyrus
Non-demented control NBB20 M 84 I 07:05 33 superior temporalis gyrus
Non-demented control NBB21 M 88 I 07:00 32 superior temporalis gyrus
Non-demented control NBB22 M 96 I 06:30 33 superior temporalis gyrus
M (Male)
PMI:post-mortem  interval (inhours)
APOE: APOE genotype
NA: Not availableSupplementary Table 4. MiRNAs called different by deep-sequencing and without corresponding probes in the nCounter system
miRNA Control LOAD Fold Change log2 Fold Change pval padj
hsa-miR-132-5p 1315 339 0.26 -1.95 6.97E-13 1.95E-10
hsa-miR-3607-3p 3946 576 0.15 -2.78 1.08E-12 2.27E-10
hsa-miR-7-1-3p 166 432 2.60 1.38 6.46E-10 5.42E-08
hsa-miR-5701 217 46 0.21 -2.25 8.31E-10 6.34E-08
hsa-miR-338-3p 28741 65927 2.29 1.20 9.47E-10 6.62E-08
hsa-miR-26b-3p 435 174 0.40 -1.33 2.40E-09 1.55E-07
hsa-miR-3653 226 51 0.23 -2.14 8.27E-09 4.62E-07
hsa-miR-212-5p 197 51 0.26 -1.94 9.04E-09 4.74E-07
hsa-miR-6087 9 2 0.16 -2.61 2.69E-07 7.05E-06
hsa-miR-376a-5p 3336 1156 0.35 -1.53 5.02E-07 1.24E-05
hsa-miR-1225-5p 42 12 0.28 -1.83 5.25E-06 9.18E-05
hsa-miR-873-3p 531 244 0.46 -1.12 5.49E-06 9.40E-05
hsa-miR-6511b-3p 296 146 0.49 -1.02 7.77E-06 0.0001
hsa-miR-6511a-3p 262 130 0.49 -1.01 1.02E-05 0.0002
hsa-miR-365b-3p 195 380 1.95 0.97 1.30E-05 0.0002
hsa-miR-3613-5p 143 278 1.95 0.96 2.42E-05 0.0003
hsa-miR-6721-5p 8 2 0.24 -2.03 3.12E-05 0.0004
hsa-miR-4520a-3p 15 4 0.29 -1.80 3.53E-05 0.0004
hsa-miR-1185-1-3p 80 32 0.40 -1.31 4.93E-05 0.0005
hsa-miR-139-3p 397 216 0.54 -0.88 6.15E-05 0.0006
hsa-miR-3613-3p 18 44 2.44 1.28 7.18E-05 0.0007
hsa-miR-191-3p 142 73 0.51 -0.97 8.58E-05 0.0008
Numbers inthe Control and LOADcolumns represent normalized readsSupplementary Table 5. Percentageof neurons positive for miR-132-3p in the prefrontal cortex
ID Braak miR-132-3p(+) miR-132-3p(-) Total miR-132-3p(+) miR-132-3p(-)
BR0.3 0 162 12 174 93.1 6.9
BR1.5 I 134 10 144 93.1 6.9
BR1.7 I 143 8 151 94.7 5.3
BR2.2 II 91 7 98 92.9 7.1
BR3.2 III 180 9 189 95.2 4.8
BR4.3 IV 125 2 127 98.4 1.6
BR5.2 V 163 12 175 93.1 6.9
BR6.5 VI 206 13 219 94.1 5.9
PercentageAbsolute countsSupplementary Table 6. miR-132-3p predictions for Tau related targets and FOXtargets by different algorithms
miRNA Target Gene  TargetScan v6.2 DIANAmT microrna.org  miRanda  miRDB  miRWalk  RNAhybrid  PICTAR4  PICTAR5  PITA  RNA22 sum
hsa-miR-132 EP300 1 1 1 1 1 1 1 1 1 1 0 10
hsa-miR-132 SIRT1 1 1 0 1 1 1 1 0 1 1 1 9
hsa-miR-132 MAPT 1 1 1 1 0 1 0 0 0 0 0 5
hsa-miR-132 GSK3B 1 0 0 1 0 1 0 0 0 0 0 3
hsa-miR-132 FOXN3 1 1 1 1 0 1 1 1 1 1 1 10
hsa-miR-132 FOXO3 1 1 1 1 1 1 1 1 1 1 0 10
hsa-miR-132 FOXA1 1 1 1 1 1 1 1 0 1 1 0 9
hsa-miR-132 FOXP2 1 1 1 1 1 1 0 0 1 1 0 8
hsa-miR-132 FOXP1 1 1 1 1 0 1 0 0 1 0 0 6
hsa-miR-132 FOXN4 0 1 0 1 0 1 0 0 1 0 1 6
hsa-miR-132 FOXM1 0 1 0 1 0 1 0 0 1 1 0 6
hsa-miR-132 FOXO1 1 1 0 1 0 1 0 0 1 0 0 5
hsa-miR-132 FOXE1 0 1 0 1 0 1 0 0 1 0 0 5
hsa-miR-132 FOXF2 0 1 0 1 0 1 0 0 1 0 0 5
hsa-miR-132 FOXG1 0 0 1 1 0 0 0 0 1 1 0 4
hsa-miR-132 FOXN2 0 0 1 1 0 0 0 0 1 1 0 4
hsa-miR-132 FOXJ3 0 0 0 1 0 0 0 0 1 1 0 4
hsa-miR-132 FOXK1 0 0 0 1 0 0 0 0 1 1 0 3
hsa-miR-132 FOXQ1 0 0 0 1 0 0 0 0 1 1 0 3
hsa-miR-132 FOXC1 0 0 0 1 0 0 0 0 1 0 0 2
hsa-miR-132 FOXJ2 0 0 0 1 0 0 0 0 1 0 0 2
hsa-miR-132 FOXK2 0 0 0 1 0 0 0 0 1 0 0 2
hsa-miR-132 FOXP4 0 0 0 1 0 0 0 0 1 0 0 2
hsa-miR-132 FOXO4 0 0 0 0 0 0 0 0 1 0 0 1
hsa-miR-132 FOXC2 0 0 0 0 0 0 0 0 0 1 0 1
hsa-miR-132 FOXD2 0 0 0 0 0 0 0 0 0 1 0 1
Eleven target prediction software were used toobtain miR-132-3p predictions for the four Tau related targets (EP300, SIRT1, MAPTand GSK3B)
The other miR-132-3p predictions are for the FOX transcripts and the FOXO subfamilyis shown in bold 
The sumcorresponds tothe number ofdifferentalgorithmspredictinga particular miR-132-3p targetSupplementary Table 7. Enrichment of transcription factorbinding sites in thepromoterof genes down-regulated between BRI and BRVI
Rank Motifid Z-score Transcriptionfactor Target genes
1 elemento-TTTATGGC 3.61 NA 31
2 transfac_pro-M01862 3.56 ATF2,CREB1,CREM,ATF3,ATF4,ATF1,ATF7,ATF5,ATF6,JDP2 54
3 hdpi-CREB1 3.44 CREB1 47
4 transfac_pro-M00338 3.44 ATF3,ATF5,ATF1,CREB1,ATF7,CREM,ATF6,ATF2,ATF4,JUN,JDP2 98
5 transfac_pro-M00039 3.41 CREB1,CREM,ATF2,ATF6,ATF7,ATF1,ATF3,ATF4,ATF5,JDP2 112
6 transfac_pro-M00916 3.40 CREB1,CREM,ATF6,ATF1,ATF2,ATF7,ATF4,ATF5,ATF3,JDP2 148
7 yetfasco-299 3.34 ATF2,CREB1 80
8 yetfasco-44 3.30 ATF2,CREB1,CREM 83
9 yetfasco-8 3.30 ATF2,CREB1,CREM 83
10 transfac_pro-M00178 3.28 CREB1,CREM,ATF2,ATF4,ATF3,ATF5,ATF1,ATF7,ATF6,JDP2 91
11 transfac_pro-M00017 3.28 CREB1,CREM,ATF3,ATF2,ATF6,ATF4,ATF1,ATF7,ATF5,JDP2 149
12 jaspar-PF0014.1 3.23 ATF3,ATF1,CREB1,JDP2 28
13 elemento-TGACGTCA 3.23 ATF3,ATF1,CREB1,JDP2 95
14 stark-AATTRNNNNNCAA 3.22 NA 29
15 transfac_pro-M00179 3.22 ATF2,CREB1,CREM,ATF4,ATF3,ATF7,ATF6,ATF5,ATF1,E4F1 28
16 transfac_pro-M00177 3.20 CREB1,CREM,ATF4,ATF2,ATF3,ATF1,ATF6,ATF5,ATF7 136
17 transfac_pro-M01863 3.18 ATF3,ATF4,ATF2,CREB1,CREM,ATF7,ATF6,ATF1,ATF5 22
18 jaspar-PF0099.1 3.15 NA 33
19 yetfasco-1489 3.10 CREB1,CREM,ATF6,ATF5,ATF3,ATF7,ATF4,ATF2,ATF1 63
20 transfac_pro-M00406 3.04 MEF2A 43
21 jaspar-CN0010.1 3.04 RFX1,RFX2,RFX4,RFX6,RFX8 29
22 transfac_pro-M00691 3.04 ATF1,ATF3 81
23 transfac_pro-M00917 3.04 CREM,CREB1,ATF2,ATF6,ATF4,ATF1,ATF3,ATF5,ATF7,JDP2 148
24 stark-AATTRYGWCA 3.03 NA 16
25 transfac_pro-M01861 3.03 ATF1,ATF2,CREB1,ATF6,ATF7,ATF4,ATF5,CREM,ATF3 84
26 jaspar-PF0009.1 3.02 ATF3,JDP2 31
27 yetfasco-727 3.01 NA 33
There were 673 genes down-regulated betweenBRI and BRVI stages
NA: Motifnot annotatedSupplementary Table 8.Detection of FOXmotifs by HOMER(known motif approach) inthe different gene sets
Homer parameters Gene set FOX rank P-value logP-pvalue %ofTargets % ofBackground Best Match/Details
Homer_20kb Down ND ND ND ND ND ND
Homer_20kb Up 2 1.00E-04 -1.12E+01 27.58% 21.41% NF1:FOXA1/LNCAP-FOXA1-ChIP-Seq/Homer
Homer_20kb Up 16 1.00E-02 -5.58E+00 100.00% 99.35% Foxo1(Forkhead)/RAW-Foxo1-ChIP-Seq/Homer
Homer_20kb TargetScan_miR-132-3p 6 1.00E-02 -4.98E+00 95.45% 86.81% FOXP1(Forkhead)/H9-FOXP1-ChIP-Seq(GSE31006)/Homer
Homer_20kb TargetScan_miR-132-3p 9 1.00E-02 -4.80E+00 44.32% 31.57% FOXA1:AR/LNCAP-AR-ChIP-Seq/Homer
Down: Down-regulated inBRVI compared to BRI stage
Up: Up-regulated inBRVI compared to BRI stage
TargetScan_miR-132-3p: miRNAtargets as predicted byTargetScanalgorithm
The FOX rankindicates the rankofthe motifpredicted to be bound bythe FOX TFs
ND: FOX motifnot detectedSupplementary Table 9. List of PCRprimersused for3'UTR cloning 
Name Sequence (5'to 3')
TJAP1-XhoI TGATCTCGAGGCCCCTGCTGGCCTTCCTGCCATTG
TJAP1-AscI TGATGGCGCGCCATACCAGTAAAATAGTTTTATTTG
TJAP1-del-Reverse1 CTCAAAGCTTAAGAGTAGAGCCAAGGTTGGGAGT
TJAP1-del-Reverse2 AGTTTTATTTGATTTTAAAATAGTCATCAATGTGAAAATTTCTCAAAGCTTAAGAG
TJAP1-del-Reverse3 TGATGGCGCGCCATACCAGTAAAATAGTTTTATTTG
SIRT1-XhoI TGATCTCGAGTGTAATAATTGTGCAGGTACAGG
SIRT1-AscI TGATGGCGCGCCAAGTTAACAGAAAAAAGTCAAATGAC
SIRT1-del-SbfI TGATCCTGCAGGTACAAAACATATGCCAGT
EP300-XhoI TGATCTCGAGAGACACCTTGTAGTATTTTGGGAGC
EP300-AscI TGATGGCGCGCCTGTCTGTCTCACACAGTTTATTTAAC
EP300-del-SbfI TGATCCTGCAGGTATACAGTGATCCAAAGTTC
MAPT-XhoI TGATCTCGAGTCAGGCCCCTGGGGCGGTCAATAATTG
MAPT-AscI TGATGGCGCGCCAATCAGAGTAATAACTTTATTTC
MAPT-del-AscI TGATGGCGCGCCAGTGTAAATCATTTGTTAAAACAC
FOXO1-XhoI TGATCTCGAGTGGGGCAGCATTCATAATTTTCA
FOXO1-AscI TGATGGCGCGCCTTGTGGCTGACAAGACTTAACTC
FOXO1-del1-Forward GAGGCAACTACAGCCAAAATCAAATCTTACTACTTCATGGAG
FOXO1-del1-Reverse CTCCATGAAGTAGTAAGATTTGATTTTGGCTGTAGTTGCCTC
FOXO1-del2-Forward-SbfI TGATCCTGCAGGTCCGTAATATAGACGTATGGAA
FOXO1-del2-Reverse-SbfI TGATCCTGCAGGACAAACCAGAGAAAATAAATCAA
